# Supplementary material for: Inulin Functionalized “Giuncata” Cheese as a Source of Prebiotic Fibers
Source: Foods. 2023 Sep 20;12(18):3499. doi: 10.3390/foods12183499 (PMC10528394; doi:10.3390/foods12183499)
Supplement: Supplementary file 1 [file foods-12-03499-s001.zip]

Archive with 1 entries (1 files):
- foods-2623120-supplementary.pdf
